# Supplementary material for: A database of breast oncogenic specific siRNAs
Source: Sci Rep. 2017 Aug 18;7:8706. doi: 10.1038/s41598-017-08948-1 (PMC5562753; doi:10.1038/s41598-017-08948-1)
Supplement: Supplementary file 1 — Supplementary Dataset 1 [file 41598_2017_8948_MOESM1_ESM.xls]

## Sheet: Sheet1
		ID	target_gene
		1001	BRK(PTK6)
		1002	BRK(PTK6)
		1003	BRK(PTK6)
		1004	BRK(PTK6)
		1005	BRK(PTK6)
		1006	CXCRR4
		1007	CXCRR4
		1008	CXCRR4
		1009	CXCRR4
		1010	BRCA2
		1011	BRCA2
		1012	BRCA2
		1013	AhR
		1014	ARNT
		1015	RAD21
		1016	RAD21
		1017	RAD21
		1018	RAD21
		1019	RAD21
		1020	RAD21
		1021	Notch
		1022	TACSTD1
		1023	TACSTD1
		1024	TACSTD1
		1025	TACSTD1
		1026	TACSTD1
		1027	TACSTD1
		1028	TACSTD1
		1029	TACSTD1
		1030	TACSTD1
		1031	TACSTD1
		1032	TACSTD1
		1033	TACSTD1
		1034	TACSTD1
		1035	TACSTD1
		1036	TACSTD1
		1037	TACSTD1
		1038	TACSTD1
		1039	TACSTD1
		1040	TACSTD1
		1041	TACSTD1
		1042	TACSTD1
		1043	TACSTD1
		1044	TACSTD1
		1045	TACSTD1
		1046	AurkB
		1047	EGFR
		1048	AurkB
		1049	AurkB
		1050	EGFR
		1051	EGFR
		1052	AurkB
		1053	AurkB
		1054	EGFR
		1055	EGFR
		1056	AurkB
		1057	EGFR
		1058	AurkB
		1059	AurkB
		1060	EGFR
		1061	EGFR
		1062	AurkB
		1063	EGFR
		1064	AurkB
		1065	AurkB
		1066	EGFR
		1067	EGFR
		1068	AurkB
		1069	EGFR
		1070	AurkB
		1071	AurkB
		1072	EGFR
		1073	EGFR
		1074	AurkB
		1075	EGFR
		1076	AurkB
		1077	AurkB
		1078	EGFR
		1079	EGFR
		1080	AurkB
		1081	EGFR
		1082	AurkB
		1083	AurkB
		1084	EGFR
		1085	EGFR
		1086	AurkB
		1087	EGFR
		1088	AurkB
		1089	AurkB
		1090	EGFR
		1091	EGFR
		1092	AurkB
		1093	EGFR
		1094	AurkB
		1095	AurkB
		1096	EGFR
		1097	EGFR
		1098	AurkB
		1099	EGFR
		1100	AurkB
		1101	AurkB
		1102	EGFR
		1103	EGFR
		1104	S6K1
		1105	S6K1
		1106	S6K1
		1107	S6K1
		1108	S6K1
		1109	AMAP1
		1110	Survivin
		1111	Survivin
		1112	Survivin
		1113	DUSP6
		1114	CycE
		1115	CycE
		1116	CycE
		1117	CycE
		1118	CycE
		1119	CycE
		1120	CycE
		1121	CycE
		1122	CycE
		1123	CycE
		1124	CycE
		1125	CycE
		1126	CycE
		1127	CycE
		1128	CycE
		1129	CycE
		1130	CycE
		1131	CycE
		1132	CycE
		1133	CycE
		1134	CycE
		1135	CycE
		1136	CycE
		1137	CycE
		1138	CycE
		1139	JNK-1
		1140	JNK-2
		1141	JNK-1
		1142	JNK-1
		1143	JNK-1
		1144	JNK-1
		1145	JNK-2
		1146	JNK-2
		1147	JNK-2
		1148	JNK-2
		1149	CD24
		1150	CD24
		1151	CD24
		1152	CD24
		1153	CD24
		1154	CD24
		1155	c-Src
		1156	c-Src
		1157	c-Src
		1158	c-Src
		1159	IGF-1R
		1160	IGF-1R
		1161	IGF-1R
		1162	IGF-1R
		1163	IGF-1R
		1164	IGF-1R
		1165	NA
		1166	IKKƐ
		1167	IKKƐ
		1168	IKKƐ
		1169	IKKƐ
		1170	IKKƐ
		1171	IKKƐ
		1172	IKKƐ
		1173	IKKƐ
		1174	IKKƐ
		1175	IKKƐ
		1176	IKKƐ
		1177	IKKƐ
		1178	IKKƐ
		1179	IKKƐ
		1180	IKKƐ
		1181	IKKƐ
		1182	IKKƐ
		1183	IKKƐ
		1184	IKKƐ
		1185	IKKƐ
		1186	IKKƐ
		1187	IKKƐ
		1188	IKKƐ
		1189	IKKƐ
		1190	IKKƐ
		1191	IKKƐ
		1192	IKKƐ
		1193	IKKƐ
		1194	IKKƐ
		1195	IKKƐ
		1196	IKKƐ
		1197	IKKƐ
		1198	IKKƐ
		1199	IKKƐ
		1200	IKKƐ
		1201	IKKƐ
		1202	SMYD3
		1203	MTA1
		1204	MTA1
		1205	MTA1
		1206	MTA1
		1207	MTA1
		1208	MTA1
		1209	MTA1
		1210	MTA1
		1211	GLUT4
		1212	GLUT4
		1213	GLUT4
		1214	GLUT4
		1215	GLUT4
		1216	GLUT4
		1217	GLUT4
		1218	GLUT4
		1219	GLUT4
		1220	GLUT4
		1221	GLUT4
		1222	GLUT4
		1223	SNCG
		1224	SNCG
		1225	SNCG
		1226	SNCG
		1227	SNCG
		1228	SNCG
		1229	SNCG
		1230	SNCG
		1231	SNCG
		1232	SNCG
		1233	ezrin
		1234	ezrin
		1235	ezrin
		1236	ezrin
		1237	LMNA
		1238	PLK1
		1239	PLK1
		1240	PLK1
		1241	PLK1
		1242	LMNA
		1243	PLK1
		1244	PLK1
		1245	PLK1
		1246	PLK1
		1247	LMNA
		1248	PLK1
		1249	PLK1
		1250	PLK1
		1251	PLK1
		1252	LMNA
		1253	PLK1
		1254	PLK1
		1255	PLK1
		1256	PLK1
		1257	DDX3
		1258	DDX3
		1259	TIM50
		1260	TIM50
		1261	TIM50
		1262	TIM50
		1263	RhoA
		1264	RhoC
		1265	RhoA
		1266	RhoC
		1267	RhoA
		1268	RhoC
		1269	dUTP
		1270	dUTP
		1271	dUTP
		1272	dUTP
		1273	dUTP
		1274	dUTP
		1275	DNMT1
		1276	DNMT1
		1277	LARP7
		1278	LARP7
		1279	LARP7
		1280	LARP7
		1281	LARP7
		1282	LARP7
		1283	LARP7
		1284	FAK
		1285	FAK
		1286	FAK
		1287	FAK
		1288	FAK
		1289	FAK
		1290	FAK
		1291	FAK
		1292	FAK
		1293	FAK
		1294	FAK
		1295	ZO-1
		1296	ZO-1
		1297	ZO-1
		1298	C-fms
		1299	C-fms
		1300	C-fms
		1301	C-fms
		1302	ER-alpha
		1303	ER-alpha
		1304	ANT2
		1305	ANT2
		1306	ANT2
		1307	ANT2
		1308	ANT2
		1309	ANT2
		1310	ANT2
		1311	ANT2
		1312	ANT2
		1313	ANT2
		1314	ANT2
		1315	ANT2
		1316	ANT2
		1317	ANT2
		1318	ANT2
		1319	Rac1
		1320	Rac1
		1321	Rac1
		1322	Rac1
		1323	Rac1
		1324	Rac1
		1325	Rac1
		1326	Rac1
		1327	Rac1
		1328	Rac1
		1329	Rac1
		1330	Rac1
		1331	Rac1
		1332	Rac1
		1333	Rac1
		1334	Rac1
		1335	VASP
		1336	VASP
		1337	VASP
		1338	VASP
		1339	VASP
		1340	VASP
		1341	VASP
		1342	VASP
		1343	VASP
		1344	VASP
		1345	VEGF-C
		1346	VEGF-C
		1347	VEGF-C
		1348	VEGF-C
		1349	VEGF-C
		1350	VEGF-C
		1351	VEGF-C
		1352	VEGF-C
		1353	c-Myc
		1354	c-Myc
		1355	c-Myc
		1356	c-Myc
		1357	CSL
		1358	eIF4E
		1359	eIF4E
		1360	eIF4E
		1361	eIF4E
		1362	eIF4E
		1363	eIF4E
		1364	eIF4E
		1365	eIF4E
		1366	eIF4E
		1367	eIF4E
		1368	eIF4E
		1369	eIF4E
		1370	eIF4E
		1371	eIF4E
		1372	eIF4E
		1373	eIF4E
		1374	eIF4E
		1375	eIF4E
		1376	TXR1
		1377	TXR1
		1378	TXR1
		1379	VEGF
		1380	Src
		1381	Src
		1382	Src
		1383	Stat3
		1384	cMyc
		1385	cMyc
		1386	cMyc
		1387	cMyc
		1388	cMyc
		1389	Stat3
		1390	Src
		1391	cMyc
		1392	cMyc
		1393	cMyc
		1394	cMyc
		1395	cMyc
		1396	Stat3
		1397	Src
		1398	Src
		1399	Stat3
		1400	cMyc
		1401	cMyc
		1402	cMyc
		1403	cMyc
		1404	cMyc
		1405	Stat3
		1406	Src
		1407	cMyc
		1408	cMyc
		1409	cMyc
		1410	cMyc
		1411	cMyc
		1412	Stat3
		1413	Src
		1414	Stat3
		1415	cMyc
		1416	cMyc
		1417	cMyc
		1418	cMyc
		1419	cMyc
		1420	Stat3
		1421	Src
		1422	mPRs
		1423	Bcl-2
		1424	Bcl-2
		1425	Bcl-2
		1426	Bcl-2
		1427	Bcl-2
		1428	Bcl-2
		1429	Bcl-2
		1430	Bcl-2
		1431	Bcl-2
		1432	TLR4
		1433	TLR4
		1434	TLR4
		1435	TLR4
		1436	TLR4
		1437	TLR4
		1438	TLR4
		1439	TLR4
		1440	TLR4
		1441	TLR4
		1442	TLR4
		1443	MDR1
		1444	MDR1
		1445	MDR1
		1446	MDR1
		1447	MDR1
		1448	MDR1
		1449	MDR1
		1450	MDR1
		1451	MDR1
		1452	MDR1
		1453	MDR1
		1454	MDR1
		1455	MDR1
		1456	MDR1
		1457	M-CSF
		1458	M-CSF
		1459	M-CSF
		1460	IRS1
		1461	IRS1
		1462	IRS1
		1463	IRS1
		1464	IRS1
		1465	IRS1
		1466	IRS1
		1467	IRS1
		1468	IRS1
		1469	KIF11
		1470	KIF11
		1471	KIF11
		1472	KIF20A
		1473	KIF20A
		1474	KIF20A
		1475	KIF21A
		1476	KIF21A
		1477	KIF21A
		1478	KIF25
		1479	KIF25
		1480	KIF25
		1481	MYO1G
		1482	MYO1G
		1483	MYO1G
		1484	MYH1
		1485	MYH1
		1486	MYH1
		1487	TPM2
		1488	TPM2
		1489	TPM2
		1490	TNK2
		1491	TNK2
		1492	TNK2
		1493	TNK2
		1494	TNK2
		1495	TNK2
		1496	TNK2
		1497	TNK2
		1498	TNK2
		1499	TNK2
		1500	TNK2
		1501	TNK2
		1502	TNK2
		1503	TNK2
		1504	Skp2
		1505	Skp2
		1506	Skp2
		1507	Skp2
		1508	Skp2
		1509	Skp2
		1510	Skp2
		1511	Skp2
		1512	Notch
		1513	Notch
		1514	Notch
		1515	Notch
		1516	Notch
		1517	Notch
		1518	Notch
		1519	Notch
		1520	Notch
		1521	Notch
		1522	Notch
		1523	BCA2
		1524	BCA2
		1525	BCA2
		1526	PTPL1
		1527	PTPL2
		1528	MT-2A
		1529	MT-2A
		1530	B7-H4
		1531	B7-H4
		1532	B7-H4
		1533	B7-H4
		1534	NGF
		1535	NGF
		1536	NGF
		1537	NGF
		1538	NGF
		1539	NGF
		1540	NGF
		1541	NGF
		1542	NGF
		1543	survivin
		1544	C-Myc
		1545	ERα
		1546	p53
		1547	Ubc9
		1548	NDRG2
		1549	TACE
		1550	TACE
		1551	Nectin
		1552	DR5
		1553	DR5
		1554	DR5
		1555	SEM4D
		1556	SEM4D
		1557	SEM4D
		1558	SEM4D
		1559	SEM4D
		1560	SEM4D
		1561	SEM4D
		1562	SEM4D
		1563	SEM4D
		1564	SEM4D
		1565	SEM4D
		1566	SEM4D
		1567	VEGF‐C
		1568	VEGF‐C
		1569	VEGF‐C
		1570	VEGF‐C
		1571	VEGF‐C
		1572	VEGF‐C
		1573	CCNY
		1574	CCNY
		1575	CCNY
		1576	HuR
		1577	HuR
		1578	HuR
		1579	HuR
		1580	HuR
		1581	HuR
		1582	HuR
		1583	HuR
		1584	HuR
		1585	TF
		1586	TF
		1587	FoxO3a
		1588	bach1
		1589	bach1
		1590	bach1
		1591	bach1
		1592	bach1
		1593	bach1
		1594	bach1
		1595	bach1
		1596	bach1
		1597	bach1
		1598	bach1
		1599	bach1
		1600	bach1
		1601	bach1
		1602	bach1
		1603	bach1
		1604	bach1
		1605	bach1
		1606	IGF-1R
		1607	IGF-1R
		1608	IGF-1R
		1609	IGF-1R
		1610	IGF-1R
		1611	IGF-1R
		1612	IGF-1R
		1613	IGF-1R
		1614	PKM2
		1615	PKM2
		1616	UCA1
		1617	HDAC5
		1618	COL4A2
		1619	COL4A2
		1620	COL4A2
		1621	COL4A2
		1622	COL4A2
		1623	COL4A2
		1624	COL4A2
		1625	COL4A2
		1626	COL4A2
		1627	COL4A2
		1628	COL4A2
		1629	COL4A2
		1630	COL4A2
		1631	COL4A2
		1632	COL4A2
		1633	COL4A2
		1634	COL4A2
		1635	COL4A2
		1636	COL4A2
		1637	COL4A2
		1638	COL4A2
		1639	COL4A2
		1640	COL4A2
		1641	COL4A2
		1642	COL4A2
		1643	COL4A2
		1644	COL4A2
		1645	COL4A2
		1646	HMGI-C
		1647	HMGI-C
		1648	HMGI-C
		1649	HMGI-C
		1650	HMGI-C
		1651	HMGI-C
		1652	HMGI-C
		1653	HMGI-C
		1654	HMGI-C
		1655	HMGI-C
		1656	HMGI-C
		1657	HMGI-C
		1658	HMGI-C
		1659	EI24
		1660	RAGE
		1661	RAGE
		1662	RAGE
		1663	TTK
		1664	TTK
		1665	TTK
		1666	TTK
		1667	TTK
		1668	TTK
		1669	TTK
		1670	TTK
		1671	TTK
		1672	TTK
		1673	TTK
		1674	TTK
		1675	TTK
		1676	TTK
		1677	TTK
		1678	TTK
		1679	TTK
		1680	TTK
		1681	TTK
		1682	TTK
		1683	TTK
		1684	TTK
		1685	TTK
		1686	TTK
		1687	TTK
		1688	TTK
		1689	TTK
		1690	TTK
		1691	TTK
		1692	TTK
		1693	TTK
		1694	TTK
		1695	FOXC1
		1696	FOXC1
		1697	FOXC1
		1698	FOXC1
		1699	NLK
		1700	NLK
		1701	NLK
		1702	NLK
		1703	NLK
		1704	NLK
		1705	NLK
		1706	NLK
		1707	NLK
		1708	NLK
		1709	NLK
		1710	NLK
		1711	NLK
		1712	NLK
		1713	NLK
		1714	NLK
		1715	NLK
		1716	NLK
		1717	NLK
		1718	NLK
		1719	NLK
		1720	NLK
		1721	NLK
		1722	NLK
		1723	NLK
		1724	NLK
		1725	NLK
		1726	NLK
		1727	NLK
		1728	NLK
		1729	NLK
		1730	NLK
		1731	NLK
		1732	NLK
		1733	NLK
		1734	NLK
		1735	NLK
		1736	NLK
		1737	NLK
		1738	NLK
		1739	NLK
		1740	NLK
		1741	NLK
		1742	NLK
		1743	NLK
		1744	NLK
		1745	NLK
		1746	NLK
		1747	NLK
		1748	NLK
		1749	NLK
		1750	NLK
		1751	NLK
		1752	NLK
		1753	NLK
		1754	NLK
		1755	NLK
		1756	NLK
		1757	NLK
		1758	NLK
		1759	NLK
		1760	NLK
		1761	NLK
		1762	NLK
		1763	NLK
		1764	NLK
		1765	NLK
		1766	NLK
		1767	NLK
		1768	NLK
		1769	NLK
		1770	NLK
		1771	NLK
		1772	NLK
		1773	NLK
		1774	NLK
		1775	NLK
		1776	NLK
		1777	NLK
		1778	NLK
		1779	NLK
		1780	NLK
		1781	NLK
		1782	NLK
		1783	NLK
		1784	NLK
		1785	NLK
		1786	NLK
		1787	NLK
		1788	NLK
		1789	NLK
		1790	NLK
		1791	NLK
		1792	NLK
		1793	NLK
		1794	NLK
		1795	NLK
		1796	NLK
		1797	NLK
		1798	NLK
		1799	NLK
		1800	NLK
		1801	NLK
		1802	NLK
		1803	NLK
		1804	NLK
		1805	NLK
		1806	NLK
		1807	NLK
		1808	NLK
		1809	NLK
		1810	NLK
		1811	NLK
		1812	NLK
		1813	NLK
		1814	NLK
		1815	NLK
		1816	NLK
		1817	NLK
		1818	NLK
		1819	NLK
		1820	NLK
		1821	NLK
		1822	NLK
		1823	NLK
		1824	NLK
		1825	NLK
		1826	NLK
		1827	NLK
		1828	NLK
		1829	NLK
		1830	NLK
		1831	NLK
		1832	NLK
		1833	NLK
		1834	NLK
		1835	NLK
		1836	NLK
		1837	NLK
		1838	NLK
		1839	NLK
		1840	NLK
		1841	NLK
		1842	NLK
		1843	NLK
		1844	NLK
		1845	NLK
		1846	NLK
		1847	NLK
		1848	NLK
		1849	NLK
		1850	NLK
		1851	NLK
		1852	NLK
		1853	NLK
		1854	NLK
		1855	SOX12
		1856	SOX12
		1857	SOX12
		1858	SOX12
		1859	SOX12
		1860	SOX12
		1861	SOX12
		1862	SOX12
		1863	SOX12
		1864	SOX12
		1865	SOX12
		1866	SOX12
