# Supplementary material for: A database of breast oncogenic specific siRNAs
Source: Sci Rep. 2017 Aug 18;7:8706. doi: 10.1038/s41598-017-08948-1 (PMC5562753; doi:10.1038/s41598-017-08948-1)
Supplement: Supplementary file 2 — Supplementary Dataset 2 [file 41598_2017_8948_MOESM2_ESM.xls]

## Sheet: Sheet1
	ID	Cell lines
	1001	T-47D
	1002	T-47D
	1003	T-47D
	1004	T-47D
	1005	T-47D
	1006	MDA-MB-231
	1007	MDA-MB-231
	1008	MDA-MB-231
	1009	MDA-MB-231
	1010	BT-549
	1011	BT-549
	1012	BT-549
	1013	MCF-7
	1014	MCF-7
	1015	MCF-7
	1016	T-47D
	1017	MCF-7
	1018	MCF-7
	1019	T-47D
	1020	T-47D
	1021	SKBR-3
	1022	MCF-7
	1023	MCF-7
	1024	MCF-7
	1025	MDA-MB-231
	1026	MDA-MB-231
	1027	MDA-MB-231
	1028	MDA-MB-361
	1029	MDA-MB-361
	1030	MDA-MB-361
	1031	MDA-MB-453
	1032	MDA-MB-453
	1033	MDA-MB-453
	1034	MCF-7
	1035	MCF-7
	1036	MCF-7
	1037	MDA-MB-231
	1038	MDA-MB-231
	1039	MDA-MB-231
	1040	MDA-MB-361
	1041	MDA-MB-361
	1042	MDA-MB-361
	1043	MDA-MB-453
	1044	MDA-MB-453
	1045	MDA-MB-453
	1046	SKBR-3
	1047	SKBR-3
	1048	SKBR-3
	1049	SKBR-3
	1050	SKBR-3
	1051	SKBR-3
	1052	SKBR-3
	1053	SKBR-3
	1054	SKBR-3
	1055	SKBR-3
	1056	MCF-7
	1057	MCF-7
	1058	MCF-7
	1059	MCF-7
	1060	MCF-7
	1061	MCF-7
	1062	HCC-38
	1063	HCC-38
	1064	HCC-38
	1065	HCC-38
	1066	HCC-38
	1067	HCC-38
	1068	SKBR-3
	1069	SKBR-3
	1070	SKBR-3
	1071	SKBR-3
	1072	SKBR-3
	1073	SKBR-3
	1074	MCF-7
	1075	MCF-7
	1076	MCF-7
	1077	MCF-7
	1078	MCF-7
	1079	MCF-7
	1080	HCC-38
	1081	HCC-38
	1082	HCC-38
	1083	HCC-38
	1084	HCC-38
	1085	HCC-38
	1086	SKBR-3
	1087	SKBR-3
	1088	SKBR-3
	1089	SKBR-3
	1090	SKBR-3
	1091	SKBR-3
	1092	MCF-7
	1093	MCF-7
	1094	MCF-7
	1095	MCF-7
	1096	MCF-7
	1097	MCF-7
	1098	HCC-38
	1099	HCC-38
	1100	HCC-38
	1101	HCC-38
	1102	HCC-38
	1103	HCC-38
	1104	MCF-7
	1105	MCF-7
	1106	MCF-7
	1107	MCF-7
	1108	MCF-7
	1109	MDA-MB-231
	1110	MCF-7
	1111	MCF-7
	1112	MCF-7
	1113	MDA-MB-231
	1114	SKBR-3
	1115	MDA-MB157
	1116	MDA-MB436
	1117	MDA-MB453
	1118	T-47D
	1119	MDA-MB436
	1120	T-47D
	1121	MDA-MB436
	1122	MDA-MB436
	1123	MDA-MB436
	1124	MDA-MB436
	1125	MDA-MB436
	1126	MDA-MB436
	1127	MDA-MB436
	1128	MDA-MB436
	1129	MDA-MB436
	1130	SKBR-3
	1131	SKBR-3
	1132	SKBR-3
	1133	SKBR-3
	1134	SKBR-3
	1135	T-47D
	1136	T-47D
	1137	T-47D
	1138	T-47D
	1139	MCF-7
	1140	MCF-7
	1141	MCF-7
	1142	MCF-7
	1143	MCF-7
	1144	MCF-7
	1145	MCF-7
	1146	MCF-7
	1147	MCF-7
	1148	MCF-7
	1149	MCF-7
	1150	MCF-7
	1151	MCF-7
	1152	MCF-7
	1153	MCF-7
	1154	MCF-7
	1155	MCF-7
	1156	MCF-7
	1157	MDA-MB-231
	1158	MDA-MB-231
	1159	MDA-MB-231
	1160	MDA-MB-231
	1161	MDA-MB-231
	1162	MDA-MB-231
	1163	MDA-MB-231
	1164	MDA-MB-231
	1165	MDA-MB-361
	1166	SKBR-3
	1167	SKBR-3
	1168	SKBR-3
	1169	SKBR-3
	1170	SKBR-3
	1171	SKBR-3
	1172	SKBR-3
	1173	SKBR-3
	1174	MCF-7
	1175	MCF-7
	1176	SKBR-3
	1177	SKBR-3
	1178	MCF-7
	1179	MCF-7
	1180	SKBR-3
	1181	SKBR-3
	1182	SKBR-3
	1183	SKBR-3
	1184	MCF-7
	1185	MCF-7
	1186	SKBR-3
	1187	SKBR-3
	1188	MCF-7
	1189	MCF-7
	1190	SKBR-3
	1191	SKBR-3
	1192	MCF-7
	1193	MCF-7
	1194	SKBR-3
	1195	SKBR-3
	1196	MCF-7
	1197	MCF-7
	1198	SKBR-3
	1199	SKBR-3
	1200	MCF-7
	1201	MCF-7
	1202	MDA-MB-231
	1203	MDA-MB-231
	1204	MDA-MB-231
	1205	MCF-7
	1206	MCF-7
	1207	MDA-MB-231
	1208	MDA-MB-231
	1209	MCF-7
	1210	MCF-7
	1211	MCF-7
	1212	MCF-7
	1213	MCF-7
	1214	MCF-7
	1215	MCF-7
	1216	MCF-7
	1217	MCF-7
	1218	MCF-7
	1219	MCF-7
	1220	MCF-7
	1221	MCF-7
	1222	MCF-7
	1223	MCF-7
	1224	MCF-7
	1225	MCF-7
	1226	MCF-7
	1227	MCF-7
	1228	MCF-7
	1229	MCF-7
	1230	MCF-7
	1231	MCF-7
	1232	MCF-7
	1233	MCF-7
	1234	MCF-7
	1235	MCF-7
	1236	MCF-7
	1237	MCF-7
	1238	MCF-7
	1239	MCF-7
	1240	MCF-7
	1241	MCF-7
	1242	MCF-7
	1243	MCF-7
	1244	MCF-7
	1245	MCF-7
	1246	MCF-7
	1247	MCF-7
	1248	MCF-7
	1249	MCF-7
	1250	MCF-7
	1251	MCF-7
	1252	MCF-7
	1253	MCF-7
	1254	MCF-7
	1255	MCF-7
	1256	MCF-7
	1257	MCF-7
	1258	MDA-MB-231
	1259	MDA-MB-231
	1260	MDA-MB-231
	1261	BT-549
	1262	BT-549
	1263	MDA-MB-231
	1264	MDA-MB-231
	1265	MDA-MB-231
	1266	MDA-MB-231
	1267	MDA-MB-231
	1268	MDA-MB-231
	1269	MCF-7
	1270	MCF-7
	1271	MCF-7
	1272	MCF-7
	1273	MCF-7
	1274	MCF-7
	1275	HCC1954
	1276	HCC1954
	1277	MCF10A
	1278	MCF10A
	1279	MCF10A
	1280	MCF10A
	1281	T-47D
	1282	T-47D
	1283	T-47D
	1284	MDA-MB-435S
	1285	MDA-MB-435S
	1286	MDA-MB-435S
	1287	MDA-MB-435S
	1288	MDA-MB-435S
	1289	MDA-MB-435S
	1290	MDA-MB-435S
	1291	MDA-MB-435S
	1292	MDA-MB-435S
	1293	MDA-MB-435S
	1294	MDA-MB-435S
	1295	BT-549
	1296	BT-549
	1297	BT-549
	1298	BT-20
	1299	BT-20
	1300	MDA-MB-231
	1301	MDA-MB-231
	1302	MCF-7
	1303	MCF-7
	1304	MCF-7
	1305	MCF-7
	1306	MCF-7
	1307	MDA-MB-231
	1308	MDA-MB-231
	1309	MDA-MB-231
	1310	MCF-7
	1311	MCF-7
	1312	MCF-7
	1313	MDA-MB-231
	1314	MDA-MB-231
	1315	MDA-MB-231
	1316	MCF-7
	1317	MCF-7
	1318	MCF-7
	1319	MCF-7
	1320	MCF-7
	1321	MCF-7
	1322	MCF-7
	1323	MCF-7
	1324	MCF-7
	1325	MCF-7
	1326	MCF-7
	1327	MCF-7
	1328	MDA-MB-231
	1329	MDA-MB-231
	1330	MDA-MB-231
	1331	MCF-7
	1332	MCF-7
	1333	MDA-MB-231
	1334	MDA-MB-231
	1335	MCF-7
	1336	MCF-7
	1337	MCF-7
	1338	MCF-7
	1339	MCF-7
	1340	MCF-7
	1341	MCF-7
	1342	MDA-MB-231
	1343	MDA-MB-231
	1344	MDA-MB-231
	1345	BJMC3879
	1346	BJMC3879
	1347	BJMC3879
	1348	BJMC3879
	1349	BJMC3879
	1350	BJMC3879
	1351	BJMC3879
	1352	BJMC3879
	1353	MCF-7
	1354	MCF-7
	1355	MCF-7
	1356	MCF-7
	1357	MDA-MB-231
	1358	MDA-MB-468
	1359	MDA-MB-468
	1360	MDA-MB-468
	1361	MDA-MB-468
	1362	MDA-MB-468
	1363	MDA-MB-468
	1364	MCF-7
	1365	MCF-7
	1366	SKBR-3
	1367	SKBR-3
	1368	MDA-MB-468
	1369	MDA-MB-468
	1370	MDA-MB-231
	1371	MDA-MB-231
	1372	MDA-MB-435
	1373	MDA-MB-435
	1374	MDA-MB-435s
	1375	MDA-MB-435s
	1376	MCF-7
	1377	MCF-7
	1378	MCF-7
	1379	T-47D
	1380	MDA-MB-435S
	1381	MDA-MB-435S
	1382	MDA-MB-435S
	1383	MDA-MB-435S
	1384	MDA-MB-435S
	1385	MDA-MB-435S
	1386	MDA-MB-435S
	1387	MDA-MB-435S
	1388	MDA-MB-435S
	1389	MDA-MB-435S
	1390	MDA-MB-435S
	1391	MDA-MB-435S
	1392	MDA-MB-435S
	1393	MDA-MB-435S
	1394	MDA-MB-435S
	1395	MDA-MB-435S
	1396	MDA-MB-435S
	1397	MDA-MB-435S
	1398	MDA-MB-435S
	1399	MDA-MB-435S
	1400	MDA-MB-435S
	1401	MDA-MB-435S
	1402	MDA-MB-435S
	1403	MDA-MB-435S
	1404	MDA-MB-435S
	1405	MDA-MB-435S
	1406	MDA-MB-435S
	1407	MDA-MB-435S
	1408	MDA-MB-435S
	1409	MDA-MB-435S
	1410	MDA-MB-435S
	1411	MDA-MB-435S
	1412	MDA-MB-435S
	1413	MDA-MB-435S
	1414	MDA-MB-435S
	1415	MDA-MB-435S
	1416	MDA-MB-435S
	1417	MDA-MB-435S
	1418	MDA-MB-435S
	1419	MDA-MB-435S
	1420	MDA-MB-435S
	1421	MDA-MB-435S
	1422	MDA-MB-468
	1423	MDA-MB-231SArfp
	1424	MDA-MB-231SArfp
	1425	MDA-MB-231SArfp
	1426	MDA-MB-231SArfp
	1427	MDA-MB-231SArfp
	1428	MDA-MB-231SArfp
	1429	MDA-MB-231SArfp
	1430	MDA-MB-231SArfp
	1431	MDA-MB-231SArfp
	1432	MDA-MB-231
	1433	MDA-MB-231
	1434	MDA-MB-231
	1435	MDA-MB-231
	1436	MDA-MB-231
	1437	MDA-MB-231
	1438	MDA-MB-231
	1439	MDA-MB-231
	1440	MDA-MB-231
	1441	MDA-MB-231
	1442	MDA-MB-231
	1443	NCI/ADR-RES
	1444	NCI/ADR-RES
	1445	NCI/ADR-RES
	1446	NCI/ADR-RES
	1447	NCI/ADR-RES
	1448	NCI/ADR-RES
	1449	NCI/ADR-RES
	1450	NCI/ADR-RES
	1451	NCI/ADR-RES
	1452	NCI/ADR-RES
	1453	NCI/ADR-RES
	1454	NCI/ADR-RES
	1455	NCI/ADR-RES
	1456	NCI/ADR-RES
	1457	MDA-MB-231
	1458	MDA-MB-231
	1459	MDA-MB-231
	1460	MCF-7
	1461	MCF-7
	1462	MCF-7
	1463	MCF-7
	1464	MCF-7
	1465	MCF-7
	1466	MCF-7
	1467	MCF-7
	1468	MCF-7
	1469	MCF-7
	1470	MCF-7
	1471	MCF-7
	1472	MCF-7
	1473	MCF-7
	1474	MCF-7
	1475	MCF-7
	1476	MCF-7
	1477	MCF-7
	1478	MCF-7
	1479	MCF-7
	1480	MCF-7
	1481	MCF-7
	1482	MCF-7
	1483	MCF-7
	1484	MCF-7
	1485	MCF-7
	1486	MCF-7
	1487	MCF-7
	1488	MCF-7
	1489	MCF-7
	1490	MDA-MB-231
	1491	MDA-MB-231
	1492	MDA-MB-231
	1493	MDA-MB-231
	1494	MDA-MB-231
	1495	MDA-MB-231
	1496	MDA-MB-231
	1497	MDA-MB-231
	1498	MDA-MB-231
	1499	MDA-MB-231
	1500	MDA-MB-231
	1501	MDA-MB-231
	1502	MDA-MB-231
	1503	MDA-MB-231
	1504	MCF-7
	1505	MCF-7
	1506	MCF-7
	1507	MCF-7
	1508	MCF-7
	1509	MCF-7
	1510	MCF-7
	1511	MCF-7
	1512	MCF-7
	1513	MCF-7
	1514	MCF-7
	1515	MCF-7
	1516	MCF-7
	1517	MCF-7
	1518	MCF-7
	1519	MCF-7
	1520	SKBR-3
	1521	SKBR-3
	1522	SKBR-3
	1523	MCF-7
	1524	MCF-7
	1525	MCF-7
	1526	MCF-7
	1527	MCF-7
	1528	MDA-MB-231
	1529	MDA-MB-231
	1530	SKBR-3
	1531	SKBR-3
	1532	SKBR-3
	1533	SKBR-3
	1534	MDA-MB-231
	1535	MDA-MB-231
	1536	MDA-MB-231
	1537	MDA-MB-231
	1538	MDA-MB-231
	1539	MDA-MB-231
	1540	MDA-MB-231
	1541	MDA-MB-231
	1542	MDA-MB-231
	1543	MCF-7
	1544	MCF-7
	1545	MCF-7
	1546	MCF-7
	1547	MCF-7
	1548	MCF-7
	1549	NA
	1550	NA
	1551	NA
	1552	MDA-MB-468
	1553	MDA-MB-468
	1554	MDA-MB-468
	1555	MDA-MB-468
	1556	MDA-MB-231
	1557	MDA-MB-468
	1558	MDA-MB-468
	1559	MDA-MB-231
	1560	MDA-MB-231
	1561	MDA-MB-468
	1562	MDA-MB-231
	1563	MDA-MB-468
	1564	MDA-MB-231
	1565	MDA-MB-468
	1566	MDA-MB-231
	1567	4T1
	1568	4T1
	1569	4T1
	1570	4T1
	1571	4T1
	1572	4T1
	1573	MDA-MB-231
	1574	MDA-MB-231
	1575	MCF-7
	1576	MDA-MB-231
	1577	MDA-MB-468
	1578	Hs758t
	1579	MDA-MB-231
	1580	MDA-MB-468
	1581	Hs758t
	1582	MDA-MB-231
	1583	MDA-MB-468
	1584	Hs758t
	1585	T47D
	1586	MDA-MB-231
	1587	MDA-MB-231
	1588	MDA-MB-231
	1589	MDA-MB-231
	1590	MDA-MB-231
	1591	MDA-MB-231
	1592	MDA-MB-231
	1593	MDA-MB-231
	1594	MDA-MB-231
	1595	MDA-MB-231
	1596	MDA-MB-231
	1597	MDA-MB-231
	1598	MDA-MB-231
	1599	MDA-MB-231
	1600	MDA-MB-231
	1601	MDA-MB-231
	1602	MDA-MB-231
	1603	MDA-MB-231
	1604	MDA-MB-231
	1605	MDA-MB-231
	1606	MDA-MB-231
	1607	BT-549
	1608	MDA-MB-231
	1609	BT-549
	1610	MDA-MB-231
	1611	BT-549
	1612	MDA-MB-231
	1613	BT-549
	1614	NA
	1615	NA
	1616	NA
	1617	NA
	1618	MDA-MB-468
	1619	MDA-MB-231
	1620	MDA-MB-231
	1621	MDA-MB-468
	1622	MDA-MB-468
	1623	MDA-MB-231
	1624	MDA-MB-231
	1625	MDA-MB-468
	1626	MDA-MB-231
	1627	MDA-MB-231
	1628	MDA-MB-468
	1629	MDA-MB-468
	1630	MDA-MB-231
	1631	MDA-MB-231
	1632	MDA-MB-231
	1633	MDA-MB-231
	1634	MDA-MB-231
	1635	MDA-MB-231
	1636	MDA-MB-231
	1637	MDA-MB-231
	1638	MDA-MB-468
	1639	MDA-MB-468
	1640	MDA-MB-468
	1641	MDA-MB-468
	1642	MDA-MB-468
	1643	MDA-MB-468
	1644	MDA-MB-468
	1645	MDA-MB-468
	1646	MDA-MB-468
	1647	MDA-MB-468
	1648	MDA-MB-468
	1649	MDA-MB-468
	1650	MDA-MB-468
	1651	MDA-MB-468
	1652	MDA-MB-468
	1653	MDA-MB-468
	1654	MDA-MB-468
	1655	MDA-MB-468
	1656	MDA-MB-468
	1657	MDA-MB-468
	1658	MDA-MB-468
	1659	MDA-MB-231
	1660	MDA-MB-231-4175
	1661	MDA-MB-231
	1662	MDA-MB-231-4175
	1663	MDA-MB-231
	1664	MDA-MB-231
	1665	MDA-MB-231
	1666	MDA-MB-231
	1667	MCF-7
	1668	MCF-7
	1669	MCF-7
	1670	MCF-7
	1671	MDA-MB-231
	1672	MDA-MB-231
	1673	MDA-MB-231
	1674	MDA-MB-231
	1675	MCF-7
	1676	MCF-7
	1677	MCF-7
	1678	MCF-7
	1679	MDA-MB-231
	1680	MDA-MB-231
	1681	MDA-MB-231
	1682	MDA-MB-231
	1683	MCF-7
	1684	MCF-7
	1685	MCF-7
	1686	MCF-7
	1687	MDA-MB-231
	1688	MDA-MB-231
	1689	MDA-MB-231
	1690	MDA-MB-231
	1691	MCF-7
	1692	MCF-7
	1693	MCF-7
	1694	MCF-7
	1695	BT549
	1696	BT549
	1697	BT549
	1698	BT549
	1699	MCF-7
	1700	MCF-7
	1701	MCF-7
	1702	MCF-7
	1703	MCF-7
	1704	MCF-7
	1705	MCF-7
	1706	MCF-7
	1707	MCF-7
	1708	MCF-7
	1709	MCF-7
	1710	MCF-7
	1711	MCF-7
	1712	MCF-7
	1713	MCF-7
	1714	MCF-7
	1715	MCF-7
	1716	MCF-7
	1717	MCF-7
	1718	MCF-7
	1719	MCF-7
	1720	MCF-7
	1721	MCF-7
	1722	MCF-7
	1723	MCF-7
	1724	MCF-7
	1725	MCF-7
	1726	MCF-7
	1727	MCF-7
	1728	MCF-7
	1729	MCF-7
	1730	MCF-7
	1731	MCF-7
	1732	MCF-7
	1733	MCF-7
	1734	MCF-7
	1735	MCF-7
	1736	MCF-7
	1737	MCF-7
	1738	MCF-7
	1739	MCF-7
	1740	MCF-7
	1741	MCF-7
	1742	MCF-7
	1743	MCF-7
	1744	MCF-7
	1745	MCF-7
	1746	MCF-7
	1747	MCF-7
	1748	MCF-7
	1749	MCF-7
	1750	MCF-7
	1751	MCF-7
	1752	MCF-7
	1753	MCF-7
	1754	MCF-7
	1755	MCF-7
	1756	MCF-7
	1757	MCF-7
	1758	MCF-7
	1759	MCF-7
	1760	MCF-7
	1761	MCF-7
	1762	MCF-7
	1763	MCF-7
	1764	MCF-7
	1765	MCF-7
	1766	MCF-7
	1767	MCF-7
	1768	MCF-7
	1769	MCF-7
	1770	MCF-7
	1771	MCF-7
	1772	MCF-7
	1773	MCF-7
	1774	MCF-7
	1775	MCF-7
	1776	MCF-7
	1777	MCF-7
	1778	MCF-7
	1779	MCF-7
	1780	MCF-7
	1781	MCF-7
	1782	MCF-7
	1783	MCF-7
	1784	MCF-7
	1785	MCF-7
	1786	MCF-7
	1787	MCF-7
	1788	MCF-7
	1789	MCF-7
	1790	MCF-7
	1791	MCF-7
	1792	MCF-7
	1793	MCF-7
	1794	MCF-7
	1795	MCF-7
	1796	MCF-7
	1797	MCF-7
	1798	MCF-7
	1799	MCF-7
	1800	MCF-7
	1801	MCF-7
	1802	MCF-7
	1803	MCF-7
	1804	MCF-7
	1805	MCF-7
	1806	MCF-7
	1807	MCF-7
	1808	MCF-7
	1809	MCF-7
	1810	MCF-7
	1811	MCF-7
	1812	MCF-7
	1813	MCF-7
	1814	MCF-7
	1815	MCF-7
	1816	MCF-7
	1817	MCF-7
	1818	MCF-7
	1819	MCF-7
	1820	MCF-7
	1821	MCF-7
	1822	MCF-7
	1823	MCF-7
	1824	MCF-7
	1825	MCF-7
	1826	MCF-7
	1827	MCF-7
	1828	MCF-7
	1829	MCF-7
	1830	MCF-7
	1831	MCF-7
	1832	MCF-7
	1833	MCF-7
	1834	MCF-7
	1835	MCF-7
	1836	MCF-7
	1837	MCF-7
	1838	MCF-7
	1839	MCF-7
	1840	MCF-7
	1841	MCF-7
	1842	MCF-7
	1843	MCF-7
	1844	MCF-7
	1845	MCF-7
	1846	MCF-7
	1847	MCF-7
	1848	MCF-7
	1849	MCF-7
	1850	MCF-7
	1851	MCF-7
	1852	MCF-7
	1853	MCF-7
	1854	MCF-7
	1855	BT474
	1856	BT474
	1857	MCF7
	1858	MCF7
	1859	BT474
	1860	BT474
	1861	MCF7
	1862	MCF7
	1863	BT474
	1864	BT474
	1865	MCF7
	1866	MCF7
